# Supplementary material for: Pharmacological Evaluation of Melanocortin 2 Receptor Accessory Protein 2 on Axolotl Neural Melanocortin Signaling
Source: Front Endocrinol (Lausanne). 2022 Feb 17;13:820896. doi: 10.3389/fendo.2022.820896 (PMC8891371; doi:10.3389/fendo.2022.820896)
Supplement: Supplementary file 2 [file Table_2.xlsx]

## Sheet: sequence info
Common name	Species name	MC3R	MC4R	MRAP2
Human	Homo sapiens	AAH69599.1	NP_005903.2	AAH10003.2
Macaque	Macaca mulatta	XP_001091108.3	XP_001088600.1	NP_001248015.1
Mouse	Mus musculus	NP_032587.1	NP_058673.2	NP_001346884.1
Sheep	Ovis aries	XP_004014499.1	NP_001119842.1	XP_027828520.1
Cattle	Bos taurus	XP_010809919.1	NP_776535.1	NP_001092863.1
Chicken	Gallus gallus	XP_004947293.1	NP_001026685.1	NP_001307836.1
Snake	Thamnophis sirtalis	XP_013919767.1	XP_013914871.1	XP_013910587.1
Common Lizard	Zootoca vivipara	XP_034979094.1	XP_034981268.1	XP_034965354.1
Turtle	Chrysemys picta bellii	XP_005284251.1	XP_005286507.1	ENSCPBT00000033002.1
Clawed frog	Xenopus tropicalis	XP_002935436.1	XP_004915370.1	XP_002933963.1
Axolotl	Ambystoma mexicanum	OL790928, submitted to NCBI by this study	OL790929, submitted to NCBI by this study	OL790930, submitted to NCBI by this study
Rainbow trout	Oncorhynchus mykiss	XP_021472828.1	XP_021476310.1	mrap2a, ENSOMYP00000000033
				mrap2b, ENSOMYP00000013702
Zebrafish	Danio rerio	NP_851303.2	NP_775385.1	mrap2a, XP_021328701.1
				mrap2b, P0DM64.1
Elephant shark	Callorhinchus milii	XP_007883784.1	XP_007893711.1	XP_007906624.1
